# Supplementary material for: The efficacy of Denosumab in the treatment of femoral head osteonecrosis: a retrospective comparative study
Source: Sci Rep. 2024 Feb 20;14:4140. doi: 10.1038/s41598-024-54685-7 (PMC10876926; doi:10.1038/s41598-024-54685-7)
Supplement: Supplementary file 1 — Supplementary Information. [file 41598_2024_54685_MOESM1_ESM.xlsx]

## Sheet: Denosumab group
No.	denosumab start	Reference number	denosumab administration (times)	Last F/U	Gender	Birthdate	Age	fu duration	Site	Steroid Hx	Alcohol Hx	etiology (1=steroid, 2=alcohol, 3=idiopathic)	THA conversion (0=no, 1=yes)	THA date	2'OP (0=no, 1=yes)	2'OP date	HHS	Initial F/U	LAST F/U	WOMAC	Initial F/U	Last F/U	Radiological outcome	Necrotic lesion size	Initail F/U	Last F/U	change (0=no change, 1=15% increase, 2=15% decrease)	Femoral head collapse	staging	Initial F/U	Last F/U	Position (1=central, 2=lateral)
1	2018-02-05	15367130	5	2020-06-30	F	1986-01-30	32.0384	2.4	R	0	0	3	0		0			29	33		60	41			21.5	23.5	0	0		1	1	2
2	2018-09-17	43946987	3	2020-09-29	F	1975-07-23	43.1836	2.03562	R	0	0	3	0		0			N	N		N	N			22.97	18.77	2	0		2	2	2
3	2018-10-23	55771775	3	2019-10-22	M	1965-05-28	53.4411	0.99726	L	0	1	2	0		0			76	68		26	14			25.07	22.1	0	0		2	2	2
4	2018-11-26	55843315	4	2021-01-07	F	1969-04-15	49.6493	2.11781	R	1	0	1	0		0			60	78		N	5			10.8	10.34	0	0		2	2	2
5	2018-12-06	55644455	2	2020-12-04	M	1972-12-03	46.0384	1.99726	R	1	1	1	0		1	2019-01-08		96	92		16	4			14	18.63	1	0		2	2	2
6	2018-10-23	55771775	3	2019-10-22	M	1965-05-28	53.4411	0.99726	L	0	1	2	0		0			76	66		26	14			18.23	21.8	1	0		2	2	2
7	2018-12-11	56092273	3	2020-12-24	F	1952-10-13	66.2055	2.03836	R	0	1	2	0		0			60	92		48	18			11.7	11.2	0	0		2	2	2
8	2018-11-01	42916224	2	2020-06-21	M	1968-03-21	50.6493	1.63836	R	1	0	1	0		0			86	30		31	31						1		1	3	1
9	2018-11-01	42916224	2	2020-06-14	M	1968-03-21	50.6493	1.61918	L	1	0	1	0		0			86	77		31	14						1		1	3	1
10	2019-01-08	51905754	1	2020-05-28	M	1953-03-05	65.8904	1.3863	R	0	1	2	0		0			22	92		53	30			10.05	9.85	0	0		2	2	1
11	2018-11-01	55690232	3	2020-11-19	M	1981-07-12	37.3315	2.05205	L	1	1	1	0		0			80	86		18	8			24.36	11.3	2	0		2	2	2
12	2019-01-29	53328151	3	2020-11-05	M	1973-08-12	45.4959	1.76986	L	1	1	1	0		0			78	78		3	1			10	9.74	0	0		1	1	2
13	2019-02-19	48093648	2	2020-08-20	M	1988-02-07	31.0548	1.50137	L	1	0	1	0		0			91	95		4	2			12.15	10.6	0	0		2	2	2
14	2019-02-28	48357708	3	2020-08-27	M	1988-12-08	30.2438	1.49589	L	0	0	3	0		0			63	74		40	15			18.31	16.3	0	0		2	2	2
15	2018-11-26	55843315	4	2021-01-07	F	1969-04-15	49.6493	2.11781	L	1	0	1	0		0			60	78		N	5			12.3	9.5	2	1		2	2	2
16	2018-11-26	55114707	2	2020-08-21	M	1975-10-08	43.1644	1.73699	R	0	1	2	0		0			32	32		56	56						1		2	3	2
17	2018-11-26	55114707	2	2020-07-24	M	1975-10-08	43.1644	1.66027	L	0	1	2	0		0			32	32		56	60						1		2	3	2
18	2019-03-18	47117750	2	2021-01-14	M	1988-11-13	30.3616	1.83014	R	0	1	2	0		0			N	N		N	N			2.13	1.9	0	0		2	2	2
19	2018-12-06	55896085	4	2022-01-14	M	1976-12-04	42.0329	3.10959	R	1	0	1	0		0			68	73		28	36						1		2	3	2
20	2018-12-06	55896085	4	2021-01-13	M	1976-12-04	42.0329	2.10685	L	1	0	1	0		0			68	73		28	36						1		2	3	2
21	2019-03-21	56311594	1	2020-09-17	F	1955-03-09	64.0767	1.49589	R	0	0	3	0		0			61	41		17	3			13.32	12.65	0	0		2	2	2
22	2018-12-06	55644455	2	2020-12-04	M	1972-12-03	46.0384	1.99726	L	1	1	1	0		1	2019-01-08		96	92		16	4			14.17	15.47	0	0		2	2	2
23	2018-12-06	55484367	2	2019-05-03	M	1968-08-20	50.3288	0.405479	R	0	1	2	1	2019-05-03	1	2020-06-17		58	45		33	19						1		2	3	2
24	2018-12-06	55484367	2	2020-06-17	M	1968-08-20	50.3288	1.53151	L	0	1	2	0					58	45		33	19						1		2	3	2
25	2019-04-08	53599085	2	2020-10-20	M	1961-09-20	57.5863	1.53699	R	0	1	2	0		0			N	N		N	N			24	25	0	0		2	2	2
26	2018-12-11	56092273	3	2019-04-08	F	1952-10-13	66.2055	0.323288	L	0	1	2	1	2019-04-08	1	2019-04-08		60	44		48	66			16.7	12.02	2	1		2	3	2
27	2019-04-08	50015300	2	2020-10-20	M	1960-04-03	59.0521	1.53699	L	1	0	1	0		0			N	N		N	N			17.5	15.75	0	0		2	2	2
28	2018-12-20	55983035	2	2020-08-19	M	1966-09-20	52.2849	1.66575	L	0	1	2	0		0			85	72		12	39						1		2	3	2
29	2019-04-11	1	2	2020-06-04	F	1948-11-30	70.4082	1.15068	R	0	0	3	0		0			30	33		57	60			6.3	5.92	0	0		2	2	2
30	2019-05-09	23158128	1	2021-01-07	M	1983-02-25	36.2247	1.66849	R	1	0	1	0		0			N	N		N	N			3.1	3.01	0	0		2	2	2
31	2019-05-27	54594487	2	2020-05-26	M	1970-03-20	49.2192	1	L	0	1	2	0		0			N	N		N	N			3.67	3.8	0	0		2	2	2
32	2019-01-21	53351377	3	2020-09-29	M	1989-03-17	29.8685	1.69041	L	1	1	1	0		0			59	66		17	28			13.2	9.78	2	1		2	3	2
33	2019-06-03	44758486	2	2021-01-28	F	1973-08-27	45.7973	1.65753	R	0	0	3	0		0			N	N		N	N			32.53	33.2	0	0		2	2	2
34	2018-02-24	29297906	1	2019-07-25	F	1965-06-15	52.7315	1.4137	R	0	0	3	0		0			81	86		17	11						0		2	2	2
35	2018-02-24	29297906	1	2019-07-25	F	1965-06-15	52.7315	1.4137	L	0	0	3	0		0			81	86		17	11						0		2	2	2
36	2019-06-11	56011988	1	2020-02-14	F	1969-09-24	49.7452	0.679452	R	0	0	3	1	2020-02-14	1	20200221		41	88		30	15			8.2	7.34	0	0		2	2	2
37	2019-06-13	31833660	3	2021-01-05	M	1997-12-26	21.4767	1.56712	R	0	0	3	0		0			88	89		3	6			11.89	11.8	0	0		2	2	2
38	2019-08-20	47958982	2	2021-01-28	F	1969-11-10	49.8082	1.44384	R	0	0	3	0		0			62	81		24	9			7.55	6.69	0	0		2	2	2
39	2019-01-29	29615681	3	2021-01-26	M	1992-12-13	26.1452	1.99452	L	0	0	3	0		0			78	59		21	14			20.24	12.18	2	0		1	1	1
40	2019-01-29	29792324	2	2020-08-18	M	1948-05-16	70.7534	1.55342	L	0	0	3	0		0			61	88		33	5						0		2	2	2
41	2019-09-05	33665926	2	2020-09-10	M	1963-02-21	56.5753	1.01644	L	0	1	2	0		0			79	81		17	10			10.9	9.65	0	0		2	2	2
42	2019-01-29	56306972	3	2021-02-02	M	1961-10-30	57.2877	2.0137	L	1	1	1	0		0			52	92		13	0			9.87	10.33	1	0		1	2	2
43	2019-09-05	57735845	2	2020-11-19	F	1980-06-24	39.2247	1.20822	R	0	0	3	0		0			N	N		N	N			11.79	11.1	0	0		2	2	2
44	2019-02-07	33259042	3	2020-02-13	F	1958-01-10	61.1178	1.01644	L	0	0	3	0		0			42	57		22	8			6.85	5.1	2	0		1	1	1
45	2019-11-07	58307166	2	2020-11-19	M	1960-09-23	59.1616	1.03562	R	0	1	2	0		0			75	59		18	14			10.9	9.65	0	0		2	2	2
46	2019-11-21	58301207	1	2020-11-24	M	1983-02-11	36.8	1.01096	R	1	1	1	0		0			62	69		4	2			9.87	10.33	0	0		2	2	2
47	2019-02-12	56325454	3	2020-08-20	M	1970-04-20	48.8493	1.52055	L	0	1	2	0		0			68	75		11	24			2.77	1.98	2	0		2	2	2
48	2018-05-20	53543347	4	2019-11-26	F	1941-12-16	76.4767	1.52055	L	0	0	3	0		0			71	86		N	13			12.73	14.87	1	0		2	2	2
49	2019-02-19	56402818	3	2020-06-25	F	1973-01-02	46.1616	1.34795	L	0	1	2	0		0			66	51		11	55			14.8	13.2	0	0		2	2	1
50	2019-04-23	56930298	2	2021-01-02	M	1979-11-19	39.4521	1.69863	R	0	1	2	0		0			59	59		14	40			14.07	16.9	1	0		2	2	2
51	2019-04-25	16709698	3	2020-11-05	M	1955-01-10	64.3315	1.53425	L	0	0	3	0		0			91	80		6	2			9.09	10.7	1	0		2	2	2
52	2019-07-09	57419307	2	2020-12-22	M	1989-11-23	29.6438	1.45753	R	0	1	2	0		0			80	80		2	3			7.18	17.9	1	0		2	2	2
53	2019-02-21	33608613	3	2020-08-27	M	1942-11-20	76.3068	1.51507	L	1	1	1	0		0			N			N	0			8.48	4.18	2	0		2	2	2
54	2018-02-21	56458354	1	2019-04-04	M	1977-02-03	41.0767	1.11507	R	1	1	1	0		0			48	55		19	9						0		2	2	2
55	2018-02-21	56458354	1	2019-04-04	M	1977-02-03	41.0767	1.11507	L	1	1	1	0		0			48	46		19	12						0		2	2	1
56	2019-02-26	47859124	2	2020-06-07	F	1983-04-14	35.8959	1.27945	R	0	0	3	0		0			81	88		24	12						0		2	2	2
57	2019-12-19	58381304	1	2020-11-05	M	1973-06-25	46.5151	0.882192	R	0	1	2	1	2020-04-24	1	2020-04-24		44	86		21	7			10.54	12.69	1	0		2	2	2
58	2018-05-26	21517170	4	2020-11-19	F	1960-03-30	58.1945	2.48767	L	0	0	3	0		0			66	39		18	43			20.76	16.2	2	0		2	2	1
59	2019-03-01	25781492	2	2020-09-17	M	1971-09-09	47.5068	1.55068	R	0	1	2	0		0			N	N		N	N						0		2	2	2
60	2019-03-01	25781492	2	2020-09-17	M	1971-09-09	47.5068	1.55068	L	0	1	2	0		0			N	N		N	N						0		2	2	2
61	2018-11-19	55163088	4	2020-05-28	M	1962-08-01	56.3397	1.52329	R	0	1	2	0		0			46	88		45	7			23.47	16.4	2	0		2	2	2
62	2019-03-18	47117750	2	2021-01-14	M	1988-11-13	30.3616	1.83014	L	0	1	2	0		0			N	N		N	N			13.47	13.48	0	0		2	2	2
63	2018-11-22	55605164	3	2021-01-28	M	1996-12-11	21.9616	2.1863	L	1	1	1	0		0			76	92		17	0			19.1	13.7	2	0		2	2	2
64	2019-03-21	56311594	1	2020-09-17	F	1955-03-09	64.0767	1.49589	L	0	0	3	0		0			61	41		17	5			10.43	10.27	0	0		2	2	2
66	2019-03-21	50163108	2	2020-06-25	F	1955-04-15	63.9753	1.26575	L	0	0	3	0		0			50	59		26	14						0		1	1	1
67	2019-03-28	50808021	2	2019-06-14	M	1962-01-03	57.2685	0.213699	R	0	0	3	1	2019-06-14	1	2019-06-10		62	59		31	14						0		2	2	2
68	2019-04-02	53566078	1	2019-09-09	M	1975-12-09	43.3425	0.438356	L	0	1	2	1	2019-09-09	1	2019-09-25		51	33		20	22						1		2	3	2
69	2018-12-03	38903368	3	2021-01-21	M	1956-11-09	62.1068	2.13699	R	0	1	2	0		0			N			N	3			23.77	14.33	2	0		2	2	2
70	2019-04-04	56508590	3	2020-12-21	F	1956-05-10	62.9425	1.71781	L	0	0	3	0		0			75	69		6	2						0		1	1	1
71	2018-04-04	54888764	1	2019-10-02	M	1969-01-25	49.2219	1.49589	R	0	0	3	0		0			65	59		23	16						0		1	1	1
72	2018-12-20	55983035	2	2020-12-31	M	1966-09-20	52.2849	2.03288	R	0	1	2	0		0			85	72		12	39			12.3	7.44	2	0		2	2	2
73	2019-01-15	54699793	3	2020-07-30	M	1995-04-10	23.7836	1.53973	R	0	1	2	0		0			81	88		13	6			12.2	9.58	2	0		2	2	2
74	2019-01-21	53351377	3	2020-09-29	M	1989-03-17	29.8685	1.69041	R	1	1	1	0		0			59	66		17	28			14	8.86	2	1		2	3	2
75	2019-01-24	56306770	5	2020-07-30	M	1962-03-10	56.9151	1.51507	L	0	1	2	0		0			71	92		6	3			6.66	5.08	2	0		2	2	2
76	2019-01-29	29615681	3	2021-01-26	M	1992-12-13	26.1452	1.99452	R	0	0	3	0		0			78	59		21	15			21.54	16.75	2	0		1	1	1
77	2019-01-29	56306972	3	2021-02-02	M	1961-10-30	57.2877	2.0137	R	1	1	1	0		0			52	92		13	0			20.03	16.76	2	0		1	2	2
78	2019-04-09	55523628	3	2020-10-15	F	1973-01-11	46.2712	1.52055	L	1	0	1	0		0			N	N		95	11			17.85	10	2	0		2	2	2
79	2019-02-07	33259042	3	2020-02-13	F	1958-01-10	61.1178	1.01644	R	0	0	3	0		0			42	57		22	8			2.33	1.97	2	0		1	1	1
80	2019-02-07	55215352	3	2020-12-28	F	1974-10-20	44.3315	1.89041	R	0	1	2	0		0			82	82		11	20			23.82	17.09	2	0		1	2	1
81	2019-02-21	33608613	3	2020-08-27	M	1942-11-20	76.3068	1.51507	R	1	1	1	0		0			N			N	0			14.95	11.58	2	0		2	2	2
82	2018-04-18	43138856	1	2019-04-18	F	1973-11-27	44.4192	1	L	0	1	2	0		0			79	95		14	1						0		1	2	1
83	2019-02-26	47859124	2	2020-11-26	F	1983-04-14	35.8959	1.75068	L	0	0	3	0		0			81	88		24	12			29.54	24.5	2	0		2	2	2
84	2019-04-18	40614212	3	2020-08-20	F	1960-12-14	58.3808	1.34247	L	0	0	3	0		0			26	71		35	31			1.84	1.33	2	0		2	2	2
85	2018-04-18	34916780	2	2019-10-24	F	1963-01-12	55.3014	1.51781	R	0	0	3	0		0			91	85		3	3						0		2	2	2
86	2018-04-18	34916780	2	2019-10-24	F	1963-01-12	55.3014	1.51781	L	0	0	3	0		0			91	70		3	3						0		2	2	1
87	2019-04-04	55191805	2	2020-10-15	F	1957-11-18	61.4164	1.53425	R	0	0	3	0		0			71	90		4	2			15.44	12.62	2	0		2	2	2
88	2019-04-09	55523628	3	2020-10-15	F	1973-01-11	46.2712	1.52055	R	1	0	1	0		0			N	N		95	11			14.29	9.34	2	0		2	2	2
89	2019-04-26	13487641	2	2020-06-02	F	1949-07-05	69.8548	1.10411	L	0	0	3	0		0			81	91		2	5						0		2	2	2
90	2019-04-09	27365579	3	2020-11-03	M	1966-01-03	53.2986	1.5726	L	0	1	2	0		0			74	70		21	13			11.98	10.3	2	0		2	2	2
91	2019-04-30	54680960	1	2020-11-03	F	2000-04-26	19.0219	1.51507	L	0	0	3	0		0			N	N		N	N			5.8	4.37	2	0		2	2	2
92	2019-04-11	56307393	1	2020-10-06	M	1985-06-21	33.8274	1.49041	L	0	1	2	0		0			N	N		N	N			8.42	6.37	2	0		2	2	2
93	2019-04-30	54680960	1	2020-11-03	F	2000-04-26	19.0219	1.51507	L	0	0	3	0		0			N	N		N	N			2.69	1.29	2	0		2	2	2
94	2019-05-02	55261951	2	2020-11-26	M	1978-02-26	41.2055	1.5726	L	0	0	3	0		0			87	78		8	9			16.5	13.18	2	0		2	2	2
95	2019-05-09	18744899	2	2020-11-26	F	1960-08-09	58.7863	1.55342	R	1	0	1	0		0			N	N		N	N			8.09	5.7	2	0		2	2	2
96	2018-05-14	28830982	1	2020-04-09	M	1961-01-20	57.3507	1.90685	L	0	1	2	0		1	2016-05-13		N	N		N	N						0		2	2	2
97	2019-07-18	54882076	2	2020-09-24	F	1984-12-27	34.5781	1.18904	L	1	0	1	0		0			32	40		38	37			10	7	2	0		2	2	2
98	2019-05-23	57159799	2	2021-02-04	M	1989-05-15	30.0411	1.70685	L	0	1	2	0		0			63	88		11	13			9.54	5.83	2	0		2	2	2
99	2019-05-27	43194661	1	2019-12-13	M	1988-12-28	30.4301	0.547945	R	0	0	3	1	2019-12-13	1	2019-12-13		N	N		N	N						1		2	3	2
100	2019-07-22	57591393	2	2021-01-28	F	1959-05-19	60.2164	1.52329	R	0	0	3	0		0			87	77		11	12			3.26	2.4	2	0		2	2	2
101	2019-11-07	45900406	2	2021-01-21	F	1981-03-08	38.6932	1.20822	R	0	0	3	0		0			96	82		2	6			8	2.54	2	0		2	2	2
102	2019-10-12	35452429	2	2020-11-05	F	1950-02-20	69.6877	1.06849	L	0	0	3	0		0			N			N	12			20.03	16.76	2	0		2	2	2
103	2019-06-03	44758486	2	2021-01-28	F	1973-08-27	45.7973	1.65753	L	0	0	3	0		0			N	N		N	N			33.19	33.98	0	0		2	2	2
104	2019-12-09	57271846	2	2020-03-24	M	1983-07-07	36.4493	0.290411	L	0	1	2	1	2020-03-24	1	2020-03-24		N	N		N	N			6.85	5.1	2	0		1	2	2
105	2019-12-10	58447158	2	2020-12-19	M	1968-12-20	51.0055	1.0274	R	1	1	1	0		0			72	88		5	3			23.82	17.09	2	0		2	2	2
106	2019-12-12	56050510	2	2021-02-02	F	1966-10-03	53.2274	1.14521	L	1	0	1	0		0			59	59		N	31			9.76	7.25	2	0		2	2	2
107	2019-07-09	57419307	2	2020-12-22	M	1989-11-23	29.6438	1.45753	L	0	1	2	0		0			80	80		2	3			9.76	7.25	2	0		2	2	2
108	2019-12-19	45255290	2	2021-01-07	F	1953-07-15	66.474	1.05479	R	0	0	3	0		0			72	86		8	10			21.54	16.75	2	0		2	2	2
109	2018-11-01	41112377	2	2020-04-24	M	1975-09-22	43.1397	1.47945	L	1	0	1	1	2020-04-24	1	2020-04-24		40	55		38	67			24.43	23.83	0	1		2	3	2
110	2019-07-18	54882076	2	2020-06-10	F	1984-12-27	34.5781	0.89863	L	1	0	1	1	2020-06-10	1	2020-06-10		32	40		38	36			10.54	12.69	1	0		2	2	2
111	2019-07-22	56540859	2	2020-07-14	M	1956-06-03	63.1753	0.980822	R	0	1	2	1	2020-03-27	1	2020-03-27		N	N		N	N						0		2	2	2
112	2018-11-01	55690232	3	2020-11-19	M	1981-07-12	37.3315	2.05205	R	1	1	1	0		0			80	65		18	8			22.63	21.8	0	1		2	3	2
113	2019-01-29	14068290	3	2020-07-30	M	1988-02-16	30.9726	1.50137	L	0	1	2	1	2021-04-07	1	2021-04-07		57	45		15	13			21.64	19.89	0	1		2	2	2
114	2019-07-25	12822645	2	2020-09-23	F	1954-07-27	65.0384	1.16712	R	0	0	3	0		0			91	96		12	3						0		2	2	2
115	2019-04-18	40614212	3	2020-08-20	F	1960-12-14	58.3808	1.34247	R	0	0	3	0		0			26	71		35	31			7.18	6.88	0	0		2	2	2
116	2019-08-20	57829663	2	2020-09-06	M	1970-04-10	49.3945	1.04932	L	1	1	1	0		0			21	42		45	29			13.21	12.59	0	0		2	2	2
117	2019-05-23	57159799	2	2021-02-04	M	1989-05-15	30.0411	1.70685	R	0	1	2	0		0			63	23		11	13			13.16	13.5	0	1		2	3	2
118	2019-05-30	57240068	1	2021-01-04	M	1988-03-29	31.189	1.60274	R	0	1	2	0		0			59	24		33	16			8.38	7.43	0	1		2	3	2
119	2019-09-03	31366564	1	2020-12-21	F	1968-06-16	51.2493	1.30137	L	0	1	2	0		0			92	81		7	13						0		2	2	2
120	2019-08-20	57829663	2	2020-04-29	M	1970-04-10	49.3945	0.693151	R	1	1	1	1	2020-04-29	1	2020-04-29		21	42		45	66			15.84	14.47	0	1		1	3	1
121	2019-02-19	55664396	3	2020-11-25	F	1979-08-29	39.5041	1.76712	L	0	1	2	1	2020-11-25	1	2020-12-02		N	N		N	N			6.02	7.02	1	1		1	3	1
122	2019-09-05	57735845	2	2020-11-19	F	1980-06-24	39.2247	1.20822	L	0	0	3	0		0			N	N		N	N			7.67	7.71	0	0		2	2	2
123	2019-04-04	39554219	2	2020-09-24	M	1946-07-07	72.7918	1.47671	L	0	0	3	1	2020-06-10	1	2020-06-10		N	N		N	N			27.37	34.13	1	1		2	3	2
124	2018-10-01	57901022	1	2020-04-07	F	1940-12-20	77.8329	1.51781	R	0	0	3	0		0			89	69		N	19						0		2	2	2
125	2018-10-01	57901022	1	2020-04-07	F	1940-12-20	77.8329	1.51781	L	0	0	3	0		0			89	69		N	19						0		2	2	2
126	2018-10-08	57941640	2	2021-07-07	M	1964-09-23	54.0767	2.74795	R	0	1	2	0		0			62	59		17	15						0		2	2	2
127	2019-07-22	27529791	2	2021-01-15	M	1961-05-16	58.2219	1.48767	R	0	1	2	1	2021-01-11	1	2021-01-11		67	47		11	32			8.13	11.5	1	1		2	4	2
128	2019-11-07	45900406	2	2021-01-21	F	1981-03-08	38.6932	1.20822	L	0	0	3	0		0			96	88		2	6			14.27	9.05	2	0		2	2	2
129	2019-02-12	56325454	3	2020-08-20	M	1970-04-20	48.8493	1.52055	R	0	1	2	0		0			68	68		11	24			9.26	5.48	2	1		2	3	2
130	2019-11-07	58307166	2	2020-11-19	M	1960-09-23	59.1616	1.03562	L	0	1	2	0		0			75	59		18	14			11.79	11.1	0	1		2	3	2
131	2019-02-19	56402818	3	2020-06-25	F	1973-01-02	46.1616	1.34795	R	0	1	2	0		0			66	51		11	55			3.59	1.97	2	1		2	3	2
132	2019-04-02	25031957	2	2020-11-19	M	1957-01-15	62.2521	1.63562	L	0	0	2	1	2020-05-11	1	2020-05-13		59	64		24	10			29.21	25.01	2	1		1	3	1
133	2019-11-21	58301207	1	2020-11-24	M	1983-02-11	36.8	1.01096	L	1	1	1	0		0			62	69		4	2			2.33	1.97	2	0		2	2	2
134	2019-04-04	52169582	2	2020-07-29	M	1977-03-11	42.0932	1.32055	L	1	0	1	1	2020-07-29	1	2020-07-29		N	N		N	N			24.65	18.75	2	1		2	3	2
135	2019-05-09	47579961	1	2020-04-22	F	1987-05-20	31.9918	0.956164	L	1	0	1	1	2020-04-22	1	2020-04-29		71	67		14	14			18.62	13.3	2	1		2	3	1
136	2019-12-10	58447158	2	2020-12-19	M	1968-12-20	51.0055	1.0274	L	1	1	1	0		0			72	88		5	3			7.18	17.9	1	0		2	2	2
137	2019-07-16	41967003	1	2020-04-03	F	1944-08-31	74.9233	0.717808	R	0	0	3	1	2020-04-03	1	2020-04-03		67	59		7	10			20.5	15.37	2	1		2	3	2
138	2019-08-27	30964251	2	2020-10-16	M	1990-08-20	29.0384	1.13973	R	0	0	3	1	2020-10-16	1	2020-10-23		N			N	22			26.63	12.51	2	1		2	3	2
139	2018-12-12	58512425	1	2020-01-09	M	1985-04-07	33.7041	1.07671	L	1	1	1	0		0			46	56		8	12			10	7	2	0		2	2	2
140	2019-09-09	57140423	1	2020-12-21	F	1976-08-14	43.0986	1.28493	R	0	1	2	0		1	2020-08-21		N	N		N	N			21.7	14.39	2	1		2	3	2
141	2019-12-19	58381304	1	2020-11-05	M	1973-06-25	46.5151	0.882192	L	0	1	2	1	2020-04-24	1	2020-04-24		44	86		21	7			10	9.74	0	0		2	2	2
142	2018-12-12	58512425	1	2020-01-09	M	1985-04-07	33.7041	1.07671	R	1	1	1	0		0			46	43		8	12			20.5	15.37	2	1		2	3	2
143	2019-12-19	45255290	2	2021-01-07	F	1953-07-15	66.474	1.05479	L	0	0	3	0		0			72	86		8	10			20.24	12.18	2	0		2	2	2
144	2019-12-20	49804911	1	2020-12-24	F	1971-11-20	48.1151	1.0137	R	1	0	1	0		0			N	N		N	N			9.26	5.48	2	0		2	2	2
145	2019-12-20	49804911	1	2020-12-24	F	1971-11-20	48.1151	1.0137	L	1	0	1	0		0			N	N		N	N			2.77	1.98	2	0		2	2	2
146	2019-12-31	58445570	1	2021-01-12	M	1964-12-20	55.0658	1.03562	R	0	1	2	0		0			42	55		25	18			3.59	1.97	2	1		2	3	2

## Sheet: Control group
No.	initial visit	Reference number	Last F/U	F/U duration	Gender	Age	Site	Steroid Hx	Alcohol Hx	etiology (1=steroid, 2=alcohol, 3=idiopathic)	THA conversion (0=no, 1=yes)	THA date	2'OP (0=no, 1=yes)	2'OP date	HHS	Initial F/U	LAST F/U	WOMAC	Initial F/U	Last F/U	Radiological outcome	Necrotic lesion size	Initail F/U	Last F/U	change (0=no change, 1=15% increase, 2=15% decrease)	Femoral head collapse	staging	Initial F/U	Position (1=central, 2=lateral)
1	2018-01-18	49333774	2019-03-23	1.17534	M	70	Rt.	0	1	2	0		0			40	53		36	63			13.17	12.26	0	1	2	3	2
2	2018-01-18	49333774	2019-03-23	1.17534	M	70	Lt.	0	1	2	0		0			40	53		36	63			9.41	11.01	1	0	2	2	2
3	2018-02-01	54308369	2022-10-19	4.71507	M	52	Lt.	0	1	2	1	2022-10-19	1	2022-10-19												1	2	3	2
4	2018-02-01	54308369	2022-10-26	4.73425	M	52	Rt.	0	1	2	1	2022-10-26	1	2022-10-26												1	2	3	2
5	2018-02-08	42295547	2019-03-12	1.08767	M	68	Lt.	0	1	2	0		0			54	44		32	44			32.76	22.39	2	0	2	2	2
6	2018-02-08	54361252	2022-01-26	3.96712	M	53	Rt.	0	1	2	0		0													0	2	2	1
7	2018-02-08	54361252	2022-01-26	3.96712	M	53	Lt.	0	1	2	0		0													0	2	2	1
8	2018-11-13	53890315	2022-06-09	3.5726	F	36	Rt.	1	0	1	0		0													0	2	2	1
9	2018-02-22	47152405	2019-03-16	1.06027	F	30	Rt.	0	0	3	0		0			61	43		52	51			4.83	4.46	0	0	2	2	1
10	2018-02-04	39779669	2021-08-04	3.49863	M	66	Lt.	1	0	1	1	2021-08-04	1	2021-08-04												1	2	3	2
11	2018-02-04	39779669	2022-11-17	4.7863	M	66	Rt.	1	0	1	0		0													0	2	2	2
12	2018-03-08	54281882	2021-08-05	3.4137	F	44	Rt.	1	0	1	0		0													0	2	2	1
13	2018-02-21	39090102	2020-06-18	2.32329	M	61	Rt.	0	1	2	0		0			53	60		54	41			5.3	5.2	0	0	2	2	1
14	2018-02-21	39090102	2020-06-18	2.32329	M	61	Lt.	0	1	2	0		0			53	60		54	41			4.5	4.6	0	0	2	2	1
15	2018-05-10	27217029	2020-02-22	1.78904	M	37	Rt.	0	0	3	0		0			44	33		30	45			20	27	1	1	2	3	2
16	2018-05-10	27217029	2020-02-22	1.78904	M	37	Lt.	0	0	3	1	2020-02-22	1	2020-02-22		44	40		22	66			11.7	16.47	1	1	2	3	2
17	2018-12-18	40447359	2020-06-28	1.52877	M	61	Rt.	1	0	1	0		0			66	65		22	21			2	3.5	1	0	2	2	1
18	2018-12-18	40447359	2020-06-28	1.52877	M	61	Lt.	1	0	1	0		0			67	67		22	23			4.33	8.87	1	0	2	2	1
19	2018-09-03	28448167	2021-09-02	3	F	60	Lt.	1	0	1	0		0													0	2	2	1
20	2018-06-21	55070566	2022-08-19	4.16438	M	56	Lt.	0	0	3	1	2022-08-19	1	2022-08-19												1	2	4	2
21	2018-03-29	53548993	2019-04-11	1.03562	M	68	Lt.	0	0	3	0		0													1	2	3	2
22	2018-04-26	44810788	2021-03-30	2.92877	M	67	Rt.	0	0	3	0		0			59	55		25	30			25.72	27.74	0	0	2	2	2
23	2018-04-26	44810788	2021-03-30	2.92877	M	67	Lt.	0	0	3	0		0			61	66		22	32			23.58	29.82	2	1	2	3	2
24	2018-11-21	56140639	2021-05-11	2.47123	M	65	Rt.	0	0	3	0		0			55	54		26	28			5.35	3	2	0	2	2	2
25	2018-11-21	56140639	2021-05-11	2.47123	M	65	Lt.	0	0	3	0		0			50	30		30	44			5.94	7.44	1	0	2	2	2
26	2018-06-11	15342511	2021-08-19	3.19178	M	65	Lt.	0	0	3	0		0			54	55		23	22			19.05	13.93	2	0	2	2	2
27	2018-05-24	33283393	2021-05-26	3.00822	M	59	Rt.	0	1	2	0		0													0	2	2	1
28	2018-05-24	33283393	2021-05-26	3.00822	M	59	Lt.	0	1	2	0		0				0.473									0	2	2	1
29	2018-08-20	55521064	2019-09-20	1	M	51	Rt.	0	1	2	1	2019-05-29	1	2019-05-29		44	30		22	63			17.17	20.81	1	1	2	3	2
30	2018-08-20	55521064	2019-09-20	1	M	51	Lt.	0	1	2	1	2019-06-05	1	2019-06-05		46	33		23	66			21	16.32	2	1	2	3	2
31	2019-03-24	56615001	2021-10-07	2.54247	M	66	Rt.	0	1	2	0		0			55	64		30	25			25	27.8	0	0	2	2	2
32	2019-03-24	56615001	2021-10-07	2.54247	M	66	Lt.	0	1	2	0		0			56	57		30	33			21.09	19.88	0	0	2	2	2
33	2018-12-21	38797897	2020-02-25	1.18082	M	66	Lt	1	0	1	0		0													1	2	4	2
34	2018-04-12	43200270	2019-05-19	1.10137	M	78	Lt	0	1	2	0		0													1	2	3	2
35	2018-05-22	41978212	2022-08-30	4.27671	M	57	Rt	1	0	1	0		0			58	35		22	66			11.5	15.27	1	1	2	3	2
36	2018-12-03	52406894	2022-06-02	3.49863	F	59	Rt.	0	0	3	0		0													0	2	2	1
37	2018-12-03	52406894	2022-06-02	3.49863	F	59	Lt.	0	0	3	0		0													0	2	2	1
38	2018-12-20	46982627	2021-01-14	2.07123	M	46	Rt.	0	0	3	0		0			81	66		32	35			1.58	2.93	1	0	2	2	2
39	2018-12-20	46982627	2021-01-14	2.07123	M	46	Lt.	0	0	3	0		0			81	45		32	56			19.28	19.28	0	1	1	3	1
40	2019-08-06	52296004	2021-02-05	1.50411	F	19	Lt	1	0	1	1	2021-02-05	1	2021-02-05		55	34		33	56			3.25	3.22	0	1	2	3	2
41	2020-02-04	52296004	2021-02-05	1	F	19	Rt	1	0	1	1	2021-01-29	1	2021-01-29		45	40		23	57			4.32	4.33	0	1	2	3	2
42	2019-07-04	44086136	2020-08-06	1.09315	M	57	Rt.	1	0	1	0		0			84	88		24	33			2.26	4.34	1	0	2	2	1
43	2019-07-04	44086136	2020-08-06	1.09315	M	57	Lt.	1	0	1	0		0			94	82		24	32			1.78	2.1	1	0	2	2	1
44	2019-07-04	54560927	2020-07-05	1	M	36	Rt.	1	1	1	1	2020-06-05	1	2020-06-05		96	66		8	55			12.2	16	1	1	2	3	2
45	2019-07-04	54560927	2020-07-05	1	M	36	Lt.	1	1	1	1	2020-05-29	1	2020-05-29		96	67		8	60			27.12	24.155	0	1	2	3	2
46	2019-08-22	52780383	2021-05-27	1.76438	M	38	Lt	0	1	2	0		0													0	2	2	2
47	2018-05-11	33481173	2020-08-20	2.27945	F	67	Rt	0	0	3	0		0			88	86		12	13			7.08	9.58	1	0	2	2	2
48	2018-09-04	24348311	2020-04-28	1.64932	F	36	Rt.	1	0	1	0		0													1	2	3	2
49	2018-09-04	24348311	2020-04-28	1.64932	F	36	Lt.	1	0	1	0		0				35/74									0	2	2	2
50	2018-06-05	52988194	2021-05-07	2.92329	M	70	Lt	0	1	2	1	2021-05-07	1	2021-05-07		42	35		22	67			7.23	23.9	1	1	1	3	2
51	2018-10-15	55617756	2021-05-27	2.61644	F	56	Lt.	1	0	1	0		0													0	2	2	1
52	2018-02-09	52359828	2019-10-08	1.66027	M	42	Rt.	1	0	1	0		0			66	77		43	32			4.4	4.5	0	0	2	2	1
53	2018-02-09	52359828	2019-10-08	1.66027	M	42	Lt.	1	0	1	0		0			66	78		43	33			3.3	3.6	0	0	2	2	1
54	2019-10-22	47810376	2022-08-16	2.81918	F	18	Rt.	1	0	1	0		0			76	55		34	44			3	15.3	1	1	1	3	2
55	2019-10-22	47810376	2022-08-16	2.81918	F	18	Lt.	1	0	1	0		0			67	44		35	45			3.5	12.2	1	1	2	3	2
56	2019-10-29	47475254	2021-01-26	1.24658	M	66	Lt	1	0	1	0		0			67	55		23	35			19.05	17.49	0	1	2	3	2
57	2018-04-05	38770373	2022-03-24	3.96986	M	63	Rt.	1	0	1	0		0			88	87		10	13			6.95	5.39	2	0	2	2	2
58	2018-04-05	38770373	2022-03-24	3.96986	M	63	Lt.	1	0	1	0		0			67	55		25	35			13.5	9	2	1	1	3	2
59	2019-08-13	57785934	2021-03-02	1.55342	M	54	Rt.	0	1	2	0		0													0	2	2	1
60	2019-08-13	57785934	2021-03-02	1.55342	M	54	Lt.	0	1	2	1	2021-03-02	1	2021-03-02												1	2	3	2
61	2018-08-24	38766406	2020-11-26	2.26027	F	47	Lt	0	0	3	0		0													0	2	2	1
62	2018-12-06	38462191	2021-02-04	2.16712	M	70	Lt.	0	0	3	0		0													0	2	2	2
63	2018-12-29	52217599	2020-01-02	1.01096	M	63	Lt	0	1	2	0		0													0	2	2	2
64	2018-10-28	56196959	2020-01-02	1.18082	M	58	Rt	0	1	2	0		0										12.315	11.77	0	0	2	2	2
65	2018-02-03	23593714	2021-01-07	2.92877	M	63	Rt.	0	0	3	0		0													0	2	2	1
66	2018-02-03	23593714	2021-01-07	2.92877	M	63	Lt.	0	0	3	0		0													0	2	2	2
67	2019-01-28	49820944	2020-02-21	1.06575	F	57	Rt.	0	1	2	0		0													0	2	2	2
68	2019-01-28	49820944	2020-02-21	1.06575	F	57	Lt.	0	1	2	0		0													0	2	2	2
69	2018-07-25	57562016	2020-01-21	1.49315	M	62	Rt.	0	1	2	0		0													0	2	2	2
70	2018-07-25	57562016	2020-01-21	1.49315	M	62	Lt.	0	1	2	0		0													1	2	3	2
71	2018-09-03	33888419	2020-01-21	1.38356	F	61	Rt.	1	0	1	0		0													0	2	2	1
72	2018-09-03	33888419	2020-01-21	1.38356	F	61	Lt.	1	0	1	0		0													1	2	3	1
73	2019-01-21	42967897	2021-01-28	2.02192	M	83	Lt	0	0	3	0		0													1	2	3	1
74	2016-06-17	46963602	2022-01-20	5.59726	F	54	Rt	1	0	1	0		0			76	77		33	35			5.82	9.21	1	1	2	3	2
75	2019-11-19	55959126	2020-11-20	1	M	34	Rt	1	0	1	1	2020-10-30	1	2020-10-30		67	45		22	56			30.2	26.19	0	1	2	3	2
76	2019-11-19	55959126	2020-11-20	1	M	34	Lt	1	0	1	1	2020-10-23	1	2020-10-23		67	43		22	55			34.42	28.05	2	1	1	3	2
77	2018-09-13	55584647	2020-01-30	1.38082	M	39	Rt.	0	1	2	0		0			73	75		9	45			11.13	7.89	2	0	2	2	2
78	2018-09-13	55584647	2020-01-30	1.38082	M	39	Lt.	0	1	2	0		1	2020-02-07		73	55		9	23			13.02	11.88	0	1	1	3	2
79	2020-01-30	58560950	2021-07-09	1.4411	F	30	Rt.	0	0	3	1	2021-07-09	1	2021-07-09												0	2	2	2
80	2020-01-30	58560950	2021-07-09	1.4411	F	30	Lt.	0	0	3	1	2021-07-09	1	2021-07-09												0	2	2	2
81	2020-02-28	51761567	2021-05-14	1.20822	M	69	Rt.	0	1	2	0		0			44	56		22	23			9.87	2.84	2	0	2	2	1
82	2020-02-28	51761567	2021-05-14	1.20822	M	69	Lt.	0	1	2	0		0			45	66		25	23			15.02	12.77	0	0	2	2	1
83	2020-03-24	43413867	2021-08-17	1.4	F	70	Rt.	1	0	1	0		0													0	2	2	1
84	2020-03-24	43413867	2021-08-17	1.4	F	70	Lt	1	0	1	0		0													1	2	3	2
85	2019-11-07	58419641	2020-12-21	1.12329	M	52	Rt.	0	1	2	1	2020-12-21	1	2020-12-21												1	2	4	2
86	2019-11-07	58419641	2020-12-21	1.12329	M	52	Lt.	0	1	2	1	2020-12-21	1	2020-12-21												0	2	2	1
87	2018-02-08	34158755	2021-10-13	3.67945	M	63	Rt	1	0	1	1	2021-10-13	1	2021-10-13		33	33		22	61			12.94	16.04	1	1	2	3	2
88	2018-02-08	34158755	2021-10-20	3.69863	M	63	Lt	1	0	1	1	2021-10-20	1	2021-10-20		36	35		23	56			9.91	9.82	0	1	1	3	2
89	2019-12-12	58312221	2021-11-10	1.91507	F	40	Lt	0	0	3	1	2021-11-10	1	2021-11-10												1	2	3	2
90	2019-08-06	28225256	2022-04-28	2.72877	M	66	Lt	0	0	3	0		0			66	76		16	22			13.57	30.35	1	1	1	3	2
91	2019-08-06	28225256	2021-04-30	1.73425	M	66	Rt	0	0	3	1	2021-04-30	1	2021-04-30		56	33		18	35			0.88	0.71	0	0	2	2	1
92	2020-04-23	33518455	2022-04-21	1.99452	M	61	Rt.	1	0	1	0		0			96	89		2	13			4.07	3.93	0	0	2	2	1
93	2020-04-23	33518455	2022-04-21	1.99452	M	61	Lt.	1	0	1	0		0			96	88		2	13			13.85	13.84	0	0	2	2	1
94	2018-01-18	48793861	2022-02-23	4.10137	F	23	Rt	1	0	1	0		0			96	77		3	15			4.69	4.76	0	0	2	2	1
95	2018-08-16	51990303	2022-07-21	3.93151	M	32	Rt.	1	0	1	0		0			96	94		17	26			6.5	6.4	0	0	2	2	1
96	2018-08-16	51990303	2022-07-21	3.93151	M	32	Lt.	1	0	1	0		0			96	94		17	25			7.2	7.1	0	0	2	2	1
97	2018-02-16	43396645	2021-08-12	3.48767	M	68	Rt.	1	0	1	0		0			76	77		15	22			11.99	12.57	0	0	2	2	1
98	2018-02-16	43396645	2021-08-12	3.48767	M	68	Lt.	1	0	1	0		0			77	75		15	18			7.46	8.38	0	0	2	2	1
99	2019-05-16	49039351	2022-01-20	2.68493	F	22	Rt	1	0	1	1	2021-01-20	1	2021-01-20		90	56		3	35			18.28	18.82	0	0	2	2	2
100	2019-05-16	49039351	2021-01-13	1.66575	F	22	Lt	1	0	1	1	2021-01-13	1	2021-01-13		90	64		3	44			20.15	24.84	1	1	2	3	2
101	2018-04-17	47236675	2019-04-28	1.03014	M	43	Rt.	0	0	3	0		0													0	2	2	1
102	2018-04-17	47236675	2019-04-28	1.03014	M	43	Lt.	0	0	3	0		0													1	2	3	2
103	2020-06-02	59204448	2022-11-15	2.45479	M	73	Rt	0	0	3	1	2022-11-15	1	2022-11-15												0	2	2	2
104	2018-05-16	31820114	2022-06-02	4.04932	M	72	Lt	1	0	1	0		0			96	89		1	10			6.85	6.66	0	0	2	2	1
105	2020-06-16	58779189	2022-06-07	1.97534	M	52	Lt.	0	1	2	1	2022-06-07	1	2022-06-07												0	2	2	1
106	2020-06-16	54104598	2022-04-28	1.86575	M	71	Rt.	0	0	3	0		0													1	2	3	1
107	2020-06-16	54104598	2022-04-28	1.86575	M	71	Lt.	0	0	3	0		0													0	2	2	1
108	2018-03-09	34913534	2021-12-09	3.75616	M	80	Rt.	0	0	3	0		0			83	66		17	25			3.12	3.22	0	0	2	2	1
109	2018-03-09	34913534	2021-12-09	3.75616	M	80	Lt.	0	0	3	0		0			83	67		17	32			3.55	3.44	0	0	2	2	1
110	2020-07-02	54447846	2022-12-01	2.41644	F	18	Rt.	1	0	1	0		0			61	45		27	35			7.11	7.8	0	0	2	2	1
111	2020-07-02	54447846	2022-12-01	2.41644	F	18	Lt.	1	0	1	0		0			61	46		27	34			12.2	11.3	0	1	2	3	2
112	2020-07-22	55281878	2022-07-21	1.99726	M	64	Rt	0	0	3	0		0			70	65		10	25						1	2	3	2
113	2018-12-26	38582730	2022-08-25	3.66575	F	36	Rt	1	0	1	0		0													0	2	2	1
114	2018-03-29	30068456	2021-08-03	3.35068	F	63	Rt.	1	0	1	0		0			64	44		32	65			13.2	13.5	0	1	2	3	2
115	2018-03-29	30068456	2021-08-03	3.35068	F	63	Lt.	1	0	1	0		0			64	45		32	54			7.8	8.1	0	0	2	2	1
116	2018-10-17	32686526	2020-08-27	1.86301	F	68	Rt.	0	0	3	0		0			87	67		21	32			9.57	15.02	1	0	2	2	2
117	2018-10-17	32686526	2020-08-27	1.86301	F	68	Lt.	0	0	3	0		0			87	74		21	33			11.75	15.68	1	0	2	2	2
118	2020-03-05	22678566	2021-09-16	1.53425	M	55	Rt	1	0	1	0		0			96	95		5	6			7.6	7.8	0	0	2	2	1
119	2020-02-05	50870862	2021-09-17	1.61644	M	70	Rt	0	1	2	0		0			89	78		12	13			9.11	20.02	1	0	2	2	2
120	2018-06-16	39970835	2021-10-21	3.35068	M	54	Lt	1	0	1	0		0			94	89		3	5			5.73	7.51	1	0	2	2	1
121	2019-01-24	56331853	2020-10-22	1.74521	M	57	Rt.	0	1	2	0		0													1	2	4	2
122	2019-01-24	56331853	2020-10-22	1.74521	M	57	Lt.	0	1	2	0		0													0	2	2	2
123	2020-11-24	60236508	2022-11-25	2.00274	M	46	Lt	0	1	2	1	2022-11-25	1	2022-11-25		62	34		22	45			15.04	11.16	2	1	2	3	1
124	2018-01-22	51051842	2020-02-05	2.03836	F	67	Rt	1	0	1	1	2020-02-05	1	2020-02-05		72	34		13	34			22.17	15.66	2	1	1	3	2
125	2021-02-04	37883175	2022-02-07	1.00822	M	68	Rt.	1	0	1	0		0			96	92		1	3			8.26	10.98	1	0	2	2	1
126	2021-02-04	37883175	2022-02-07	1.00822	M	68	Lt.	1	0	1	0		0			96	92		1	4			11.58	15.87	1	0	2	2	1
